# Supplementary material for: Impact of Heavy Metals on Human Male Fertility—An Overview
Source: Antioxidants (Basel). 2021 Sep 15;10(9):1473. doi: 10.3390/antiox10091473 (PMC8468047; doi:10.3390/antiox10091473)
Supplement: Supplementary file 1 [file antioxidants-10-01473-s001.zip]

Archive with 1 entries (1 files):
- antioxidants-1360402-supplementary.pdf
